# Supplementary material for: Predicting the likelihood and intensity of mosquito infection from sex specific Plasmodium falciparum gametocyte density
Source: eLife. 2018 May 31;7:e34463. doi: 10.7554/eLife.34463 (PMC6013255; doi:10.7554/eLife.34463)
Supplement: Figure 1—source data 1. [file elife-34463-fig1-data1.txt]

asexual	female_gam	male_gam	total_gam	site
108	.030041028	.0091427518	.039183781	Balonghin, BF
350	.043048531	.16024198	.20329051	Balonghin, BF
0	.04318396	.057281528	.10046549	Balonghin, BF
0	.054364879	.053304736	.10766961	Balonghin, BF
624	.10539176	.052922562	.15831432	Balonghin, BF
164	.14009984	.1863797	.32647955	Balonghin, BF
0	.16464514	2.2800765	2.4447217	Balonghin, BF
0	.1915011	.10259573	.29409683	Balonghin, BF
5399	.22434598	.27296808	.49731407	Balonghin, BF
0	.23256418	.37194735	.6045115	Balonghin, BF
136	.32983553	.15682007	.48665559	Balonghin, BF
2090	.40472305	.056058306	.46078137	Balonghin, BF
0	.42562991	.1661482	.5917781	Balonghin, BF
778	.45268071	.087556235	.54023695	Balonghin, BF
1237	.46589851	.31514791	.78104639	Balonghin, BF
336	.52651936	.091418967	.61793834	Balonghin, BF
425	.91257536	.86939383	1.7819692	Balonghin, BF
0	.98773915	.21997112	1.2077103	Balonghin, BF
116	1.2983367	.13389041	1.4322271	Balonghin, BF
803	1.3077126	.57276154	1.8804741	Balonghin, BF
0	1.4417715	.32669216	1.7684636	Balonghin, BF
193	1.4567512	.63803858	2.0947897	Balonghin, BF
658	1.820776	1.4913583	3.3121343	Balonghin, BF
2605	2.2362161	.87548041	3.1116965	Balonghin, BF
0	2.8240581	1.8111465	4.6352043	Balonghin, BF
354	3.5696893	.4783625	4.0480518	Balonghin, BF
0	3.7540894	4.3248215	8.0789108	Balonghin, BF
723	4.286633	2.10657	6.3932028	Balonghin, BF
5372	4.5406232	.83265924	5.3732824	Balonghin, BF
475	4.5406232	1.6494157	6.1900387	Balonghin, BF
152	5.5142574	1.8373979	7.3516555	Balonghin, BF
817	6.0795465	.90755033	6.9870968	Balonghin, BF
1170	6.48627	3.7451639	10.231434	Balonghin, BF
843	6.9921031	4.0545197	11.046623	Balonghin, BF
155	8.2504911	2.0914667	10.341958	Balonghin, BF
6891	8.838212	4.9941959	13.832408	Balonghin, BF
390	9.9165916	2.1990247	12.115616	Balonghin, BF
0	12.344475	4.9594774	17.303951	Balonghin, BF
25986	17.311783	19.601376	36.913158	Balonghin, BF
402	17.436789	10.184114	27.620903	Balonghin, BF
0	19.224306	2.8085091	22.032816	Balonghin, BF
859	23.58909	4.6820579	28.271149	Balonghin, BF
95	48.987408	18.236561	67.223969	Balonghin, BF
8981	49.697426	9.339632	59.037056	Balonghin, BF
4601	51.680016	13.876906	65.556923	Balonghin, BF
160	2.379292	1.5188513	3.8981433	Bobo Dioulasso, BF
1040	3.1728003	2.8815696	6.0543699	Bobo Dioulasso, BF
240	4.0814381	15.518486	19.599924	Bobo Dioulasso, BF
480	4.3232675	6.1339574	10.457225	Bobo Dioulasso, BF
0	5.1013408	9.0465689	14.147909	Bobo Dioulasso, BF
240	5.1752815	4.219367	9.3946486	Bobo Dioulasso, BF
320	6.1066918	4.37393	10.480621	Bobo Dioulasso, BF
240	7.1540713	9.1776934	16.331764	Bobo Dioulasso, BF
0	8.0849304	19.257307	27.342237	Bobo Dioulasso, BF
720	8.6258144	10.077597	18.703411	Bobo Dioulasso, BF
0	11.923929	4.9787407	16.90267	Bobo Dioulasso, BF
2400	12.184116	12.505561	24.689678	Bobo Dioulasso, BF
0	15.011187	29.441721	44.452908	Bobo Dioulasso, BF
240	15.673437	10.446752	26.12019	Bobo Dioulasso, BF
0	16.364904	35.243973	51.608879	Bobo Dioulasso, BF
5600	20.602009	4.4373274	25.039337	Bobo Dioulasso, BF
80	22.459913	48.370373	70.830284	Bobo Dioulasso, BF
400	56.414654	34.991306	91.40596	Bobo Dioulasso, BF
12000	82.013466	43.11031	125.12378	Bobo Dioulasso, BF
4224	.42618972	.52364171	.94983143	Cameroon
1504	4.4176035	7.2379031	11.655506	Cameroon
64	4.7814593	2.3899138	7.1713734	Cameroon
288	21.051556	7.6117926	28.663349	Cameroon
0	30.824966	5.124115	35.949081	Cameroon
320	31.04755	34.991306	66.038857	Cameroon
0	31.954142	9.1776934	41.131836	Cameroon
880	42.611015	20.252073	62.863091	Cameroon
4800	56.414654	69.814873	126.22952	Cameroon
112	57.232384	21.145538	78.377922	Cameroon
6080	169.62798	102.96535	272.59332	Cameroon
1008	227.83342	84.785095	312.61853	Cameroon
0	379.73715	120.62522	500.36237	Cameroon
48	.035960004	5.2478156	5.2837758	Mali
16	.16294575	3.4572923	3.6202381	Mali
0	.22524871	2.3106973	2.5359461	Mali
0	1.7258435	10.320879	12.046722	Mali
0	1.9786732	8.4985561	10.477229	Mali
16	2.7352269	.38240609	3.1176329	Mali
0	2.8558974	.62375826	3.4796557	Mali
0	6.8210669	2.7860565	9.6071234	Mali
2128	7.9909668	.4447819	8.4357491	Mali
0	8.4644451	14.789739	23.254185	Mali
1280	14.836742	5.4793344	20.316076	Mali
1664	15.829326	4.290247	20.119572	Mali
1184	16.291525	3.1713023	19.462828	Mali
48	16.52767	2.0446563	18.572327	Mali
304	16.767239	10.932408	27.699646	Mali
0	17.633377	.75750911	18.390886	Mali
5472	22.683298	7.5200787	30.203377	Mali
0	23.855042	4.9542699	28.809311	Mali
0	24.37557	7.4126325	31.788202	Mali
96	24.551582	10.776207	35.327789	Mali
48	26.573776	4.2594876	30.833263	Mali
48	27.153629	7.6841707	34.837799	Mali
6320	27.746136	4.0795112	31.825647	Mali
144	29.390139	2.0154436	31.405582	Mali
144	30.466719	1.8620738	32.328793	Mali
0	32.040562	1.0471457	33.087708	Mali
224	33.695667	1.9442232	35.639889	Mali
8864	34.184086	5.2478156	39.4319	Mali
1792	34.430923	4.6771445	39.108067	Mali
16	37.806969	9.3318672	47.138836	Mali
1264	37.806969	16.475309	54.28228	Mali
0	39.474907	13.18142	52.656326	Mali
0	40.336269	25.188412	65.524681	Mali
2832	45.913822	29.721657	75.635483	Mali
816	50.779896	6.4654694	57.245365	Mali
224	53.788689	11.01135	64.800041	Mali
0	56.975693	9.3992567	66.374947	Mali
32	58.218933	3.6621406	61.881073	Mali
16	59.4893	9.4671278	68.956429	Mali
2880	60.787388	3.0155287	63.802917	Mali
1344	63.927528	18.888872	82.816399	Mali
32	64.389137	2.8881133	67.277252	Mali
144	64.389137	26.489588	90.878723	Mali
0	66.269234	19.722195	85.991425	Mali
208	67.715263	13.18142	80.896683	Mali
1088	72.245438	3.7152212	75.960655	Mali
5712	77.635345	9.3318672	86.967209	Mali
0	82.235275	40.208481	122.44376	Mali
0	99.868767	7.9085402	107.77731	Mali
0	123.04137	17.451479	140.49286	Mali
16	129.39728	5.5587573	134.95604	Mali
0	136.08165	30.589497	166.67114	Mali
368	136.08165	10.698952	146.78061	Mali
0	145.18556	12.9931	158.17867	Mali
112	146.23392	17.704439	163.93835	Mali
6320	190.83949	23.608963	214.44846	Mali
12736	193.60571	54.39542	248.00113	Mali
17696	197.83029	59.729103	257.55939	Mali
0	199.25879	12.00436	211.26315	Mali
0	200.69783	13.862343	214.56018	Mali
0	306.8385	27.658234	334.49673	Mali
28208	351.78943	116.62701	468.41644	Mali
0	455.80405	9.1325893	464.93665	Mali
384	475.91284	83.763481	559.67633	Mali
7296	493.34637	72.016563	565.36292	Mali
128	530.15216	54.788261	584.94043	Mali
12320	639.21564	50.25613	689.47174	Mali
480	653.16364	128.98734	782.151	Mali
47616	922.60516	49.538078	972.14325	Mali
0	1020.3843	142.65778	1163.0421	Mali
0	1065.4009	98.838676	1164.2395	Mali
