# Supplementary material for: Predicting the likelihood and intensity of mosquito infection from sex specific Plasmodium falciparum gametocyte density
Source: eLife. 2018 May 31;7:e34463. doi: 10.7554/eLife.34463 (PMC6013255; doi:10.7554/eLife.34463)
Supplement: Figure 2—source data 1. [file elife-34463-fig2-data1.txt]

mosqiutoes_total	mosquitoes_infected	ct_25	ct_146	trendline_females	trendline_males	female_gam	male_gam	site
50	0	28.47	30.08	8	7	.030041028	.0091427518	Balonghin, BF
42	0	27.97	26.1	8	7	.043048531	.16024198	Balonghin, BF
37	0	32.44	31.48	6	5	.04318396	.057281528	Balonghin, BF
42	0	32.12	31.58	6	5	.054364879	.053304736	Balonghin, BF
33	0	31.2	31.59	6	5	.10539176	.052922562	Balonghin, BF
40	0	26.33	25.89	8	7	.14009984	.1863797	Balonghin, BF
35	0	30.58	26.36	6	5	.16464514	2.2800765	Balonghin, BF
46	0	30.37	30.67	6	5	.1915011	.10259573	Balonghin, BF
46	0	30.15	29.31	6	5	.22434598	.27296808	Balonghin, BF
48	0	30.1	28.88	6	5	.23256418	.37194735	Balonghin, BF
34	0	25.14	26.13	8	7	.32983553	.15682007	Balonghin, BF
42	0	29.33	31.51	6	5	.40472305	.056058306	Balonghin, BF
36	0	29.26	30	6	5	.42562991	.1661482	Balonghin, BF
38	0	24.7	26.94	8	7	.45268071	.087556235	Balonghin, BF
7	0	24.66	25.16	8	7	.46589851	.31514791	Balonghin, BF
48	0	24.49	26.88	8	7	.52651936	.091418967	Balonghin, BF
40	0	28.2	27.7	6	5	.91257536	.86939383	Balonghin, BF
54	0	28.09	29.61	6	5	.98773915	.21997112	Balonghin, BF
33	0	27.71	30.3	6	5	1.2983367	.13389041	Balonghin, BF
33	0	27.7	28.28	6	5	1.3077126	.57276154	Balonghin, BF
39	1	23.09	25.11	8	7	1.4417715	.32669216	Balonghin, BF
33	0	27.55	28.13	6	5	1.4567512	.63803858	Balonghin, BF
49	0	27.24	26.95	6	5	1.820776	1.4913583	Balonghin, BF
33	1	22.48	23.74	8	7	2.2362161	.87548041	Balonghin, BF
31	0	26.63	26.68	6	5	2.8240581	1.8111465	Balonghin, BF
46	0	21.83	24.58	8	7	3.5696893	.4783625	Balonghin, BF
44	0	21.76	21.52	8	7	3.7540894	4.3248215	Balonghin, BF
47	0	26.05	26.47	6	5	4.286633	2.10657	Balonghin, BF
25	0	25.97	26.81	6	5	4.5406232	1.6494157	Balonghin, BF
41	0	25.97	27.76	6	5	4.5406232	.83265924	Balonghin, BF
34	0	25.7	26.66	6	5	5.5142574	1.8373979	Balonghin, BF
43	0	21.09	23.69	8	7	6.0795465	.90755033	Balonghin, BF
48	0	21	21.72	8	7	6.48627	3.7451639	Balonghin, BF
40	0	25.37	25.56	6	5	6.9921031	4.0545197	Balonghin, BF
43	14	25.14	26.48	6	5	8.2504911	2.0914667	Balonghin, BF
30	0	20.57	21.32	8	7	8.838212	4.9941959	Balonghin, BF
44	2	20.41	22.46	8	7	9.9165916	2.1990247	Balonghin, BF
39	2	24.58	25.28	6	5	12.344475	4.9594774	Balonghin, BF
41	3	24.11	23.37	6	5	17.311783	19.601376	Balonghin, BF
51	15	24.1	24.28	6	5	17.436789	10.184114	Balonghin, BF
43	0	19.49	22.12	8	7	19.224306	2.8085091	Balonghin, BF
40	0	23.68	25.36	6	5	23.58909	4.6820579	Balonghin, BF
35	5	18.19	19.52	8	7	48.987408	18.236561	Balonghin, BF
35	8	18.17	20.45	8	7	49.697426	9.339632	Balonghin, BF
45	12	22.59	23.85	6	5	51.680016	13.876906	Balonghin, BF
29	1	25.41	26.7	1	2	2.379292	1.5188513	Bobo Dioulasso, BF
21	0	25.01	25.81	1	2	3.1728003	2.8815696	Bobo Dioulasso, BF
21	1	24.66	23.47	1	2	4.0814381	15.518486	Bobo Dioulasso, BF
30	7	24.58	24.76	1	2	4.3232675	6.1339574	Bobo Dioulasso, BF
19	14	24.35	24.22	1	2	5.1013408	9.0465689	Bobo Dioulasso, BF
28	5	24.33	25.28	1	2	5.1752815	4.219367	Bobo Dioulasso, BF
28	0	24.1	25.23	1	2	6.1066918	4.37393	Bobo Dioulasso, BF
35	19	23.88	24.2	1	2	7.1540713	9.1776934	Bobo Dioulasso, BF
28	8	23.71	23.17	1	2	8.0849304	19.257307	Bobo Dioulasso, BF
30	21	23.62	24.07	1	2	8.6258144	10.077597	Bobo Dioulasso, BF
30	1	23.17	25.05	1	2	11.923929	4.9787407	Bobo Dioulasso, BF
30	24	23.14	23.77	1	2	12.184116	12.505561	Bobo Dioulasso, BF
29	18	22.85	22.58	1	2	15.011187	29.441721	Bobo Dioulasso, BF
30	5	22.79	24.02	1	2	15.673437	10.446752	Bobo Dioulasso, BF
30	27	22.73	22.33	1	2	16.364904	35.243973	Bobo Dioulasso, BF
30	0	22.41	25.21	1	2	20.602009	4.4373274	Bobo Dioulasso, BF
30	21	22.29	21.89	1	2	22.459913	48.370373	Bobo Dioulasso, BF
29	16	21.01	22.34	1	2	56.414654	34.991306	Bobo Dioulasso, BF
24	20	20.49	22.05	1	2	82.013466	43.11031	Bobo Dioulasso, BF
16	0	27.8	28.18	1	2	.42618972	.52364171	Cameroon
26	7	24.55	24.53	1	2	4.4176035	7.2379031	Cameroon
45	0	24.44	26.07	1	2	4.7814593	2.3899138	Cameroon
37	16	22.38	24.46	1	2	21.051556	7.6117926	Cameroon
56	22	21.85	25.01	1	2	30.824966	5.124115	Cameroon
50	32	21.84	22.34	1	2	31.04755	34.991306	Cameroon
32	0	21.8	24.2	1	2	31.954142	9.1776934	Cameroon
50	12	21.4	23.1	1	2	42.611015	20.252073	Cameroon
19	1	21.01	21.38	1	2	56.414654	69.814873	Cameroon
40	31	20.99	23.04	1	2	57.232384	21.145538	Cameroon
36	9	19.48	20.84	1	2	169.62798	102.96535	Cameroon
40	31	19.07	21.11	1	2	227.83342	84.785095	Cameroon
36	23	18.36	20.62	1	2	379.73715	120.62522	Cameroon
75	0	34.04	26.39	3	4	.035960004	5.2478156	Mali
65	1	31.94	26.97	3	4	.16294575	3.4572923	Mali
79	0	31.49	27.53	3	4	.22524871	2.3106973	Mali
66	2	28.66	25.45	3	4	1.7258435	10.320879	Mali
90	13	28.47	25.72	3	4	1.9786732	8.4985561	Mali
80	0	28.02	30.03	3	4	2.7352269	.38240609	Mali
49	0	27.96	29.35	3	4	2.8558974	.62375826	Mali
61	0	26.75	27.27	3	4	6.8210669	2.7860565	Mali
69	0	26.53	29.82	3	4	7.9909668	.4447819	Mali
42	7	26.45	24.95	3	4	8.4644451	14.789739	Mali
66	3	25.67	26.33	3	4	14.836742	5.4793344	Mali
70	0	25.58	26.67	3	4	15.829326	4.290247	Mali
84	1	25.54	27.09	3	4	16.291525	3.1713023	Mali
54	0	25.52	27.7	3	4	16.52767	2.0446563	Mali
88	9	25.5	25.37	3	4	16.767239	10.932408	Mali
75	0	25.43	29.08	3	4	17.633377	.75750911	Mali
67	1	25.08	25.89	3	4	22.683298	7.5200787	Mali
79	0	25.01	26.47	3	4	23.855042	4.9542699	Mali
71	2	24.98	25.91	3	4	24.37557	7.4126325	Mali
79	0	24.97	25.39	3	4	24.551582	10.776207	Mali
69	1	24.86	26.68	3	4	26.573776	4.2594876	Mali
68	21	24.83	25.86	3	4	27.153629	7.6841707	Mali
66	4	24.8	26.74	3	4	27.746136	4.0795112	Mali
74	0	24.72	27.72	3	4	29.390139	2.0154436	Mali
65	0	24.67	27.83	3	4	30.466719	1.8620738	Mali
73	5	24.6	28.63	3	4	32.040562	1.0471457	Mali
85	1	24.53	27.77	3	4	33.695667	1.9442232	Mali
83	0	24.51	26.39	3	4	34.184086	5.2478156	Mali
72	1	24.5	26.55	3	4	34.430923	4.6771445	Mali
46	6	24.37	25.59	3	4	37.806969	9.3318672	Mali
54	8	24.37	24.8	3	4	37.806969	16.475309	Mali
71	11	24.31	25.11	3	4	39.474907	13.18142	Mali
83	53	24.28	24.21	3	4	40.336269	25.188412	Mali
76	4	24.1	23.98	3	4	45.913822	29.721657	Mali
84	6	23.96	26.1	3	4	50.779896	6.4654694	Mali
57	5	23.88	25.36	3	4	53.788689	11.01135	Mali
65	0	23.8	25.58	3	4	56.975693	9.3992567	Mali
63	2	23.77	26.89	3	4	58.218933	3.6621406	Mali
65	21	23.74	25.57	3	4	59.4893	9.4671278	Mali
80	1	23.71	27.16	3	4	60.787388	3.0155287	Mali
52	1	23.64	24.61	3	4	63.927528	18.888872	Mali
79	0	23.63	27.22	3	4	64.389137	2.8881133	Mali
60	29	23.63	24.14	3	4	64.389137	26.489588	Mali
77	1	23.59	24.55	3	4	66.269234	19.722195	Mali
74	21	23.56	25.11	3	4	67.715263	13.18142	Mali
63	0	23.47	26.87	3	4	72.245438	3.7152212	Mali
87	14	23.37	25.59	3	4	77.635345	9.3318672	Mali
72	17	23.29	23.56	3	4	82.235275	40.208481	Mali
56	10	23.02	25.82	3	4	99.868767	7.9085402	Mali
59	0	22.73	24.72	3	4	123.04137	17.451479	Mali
63	6	22.66	26.31	3	4	129.39728	5.5587573	Mali
78	7	22.59	25.4	3	4	136.08165	10.698952	Mali
77	14	22.59	23.94	3	4	136.08165	30.589497	Mali
61	40	22.5	25.13	3	4	145.18556	12.9931	Mali
80	3	22.49	24.7	3	4	146.23392	17.704439	Mali
72	3	22.12	24.3	3	4	190.83949	23.608963	Mali
70	27	22.1	23.14	3	4	193.60571	54.39542	Mali
73	23	22.07	23.01	3	4	197.83029	59.729103	Mali
70	19	22.06	25.24	3	4	199.25879	12.00436	Mali
60	4	22.05	25.04	3	4	200.69783	13.862343	Mali
66	22	21.46	24.08	3	4	306.8385	27.658234	Mali
68	35	21.27	22.08	3	4	351.78943	116.62701	Mali
70	28	20.91	25.62	3	4	455.80405	9.1325893	Mali
64	20	20.85	22.54	3	4	475.91284	83.763481	Mali
74	42	20.8	22.75	3	4	493.34637	72.016563	Mali
59	33	20.7	23.13	3	4	530.15216	54.788261	Mali
79	63	20.44	23.25	3	4	639.21564	50.25613	Mali
79	10	20.41	21.94	3	4	653.16364	128.98734	Mali
53	48	19.93	23.27	3	4	922.60516	49.538078	Mali
86	83	19.79	21.8	3	4	1020.3843	142.65778	Mali
71	30	19.73	22.31	3	4	1065.4009	98.838676	Mali
